# Supplementary material for: Retrospective Monocentric Clinical Study on Male Infertility: Comparison between Two Different Therapeutic Schemes Using Follicle-Stimulating Hormone
Source: J Clin Med. 2021 Jun 17;10(12):2665. doi: 10.3390/jcm10122665 (PMC8233778; doi:10.3390/jcm10122665)
Supplement: Supplementary file 1 [file jcm-10-02665-s001.zip]

Archive with 1 entries (1 files):
- jcm-1250289-supplementary.pdf
